# Supplementary material for: Cell-free DNA levels of twins and sibling pairs indicate individuality and possible use as a personalized biomarker
Source: PLoS One. 2019 Oct 10;14(10):e0223470. doi: 10.1371/journal.pone.0223470 (PMC6786590; doi:10.1371/journal.pone.0223470)
Supplement: S1 Data — (XLSX) [file pone.0223470.s001.xlsx]

## Sheet: Data_for_Figure_2
Sample	cfDNA
Healthy	9.2
Healthy	6.4
Healthy	12.6
Healthy	9.6
Healthy	12.9
Healthy	11
Healthy	9.5
Healthy	10.5
Healthy	11.4
Healthy	8.9
Healthy	14.7
Healthy	8.1
Healthy	4.7
Healthy	9.8
Healthy	6.9
Healthy	8.9
Healthy	10.4
Healthy	10
Healthy	4.9
Healthy	10.9
Healthy	13.6
Healthy	10.3
Healthy	9.2
Healthy	11.2
Healthy	9.4
Healthy	9
Healthy	16.2
Healthy	8.1
Healthy	9
Healthy	14.5
Healthy	8.4
Healthy	12.4
Healthy	9.4
Healthy	10.4
Healthy	5.9
Healthy	10.2
Healthy	7
Healthy	7.7
Healthy	9.6
Healthy	12.3
Healthy	7.9
Healthy	8.7
Healthy	8.2
Healthy	6
Healthy	6.9
Healthy	15.7
Healthy	11.1
Healthy	9.4
Healthy	9.9
Healthy	8.3
Breast cancer	14.1
Breast cancer	12.6
Breast cancer	12.5
Breast cancer	10.7
Breast cancer	23.3
Breast cancer	8.3
Breast cancer	13.9
Breast cancer	13.8
Breast cancer	18.2
Breast cancer	10.3
Breast cancer	9.6
Breast cancer	14.8
Breast cancer	19
Breast cancer	6.6
Breast cancer	13.1
Breast cancer	14
Breast cancer	22.8
Breast cancer	13.6
Breast cancer	28.2
Breast cancer	15.3
Breast cancer	26.6
Breast cancer	19.8
Breast cancer	19
Breast cancer	11.4
Breast cancer	24.2
Breast cancer	12.7
Ovarian cancer	18
Ovarian cancer	20.1
Ovarian cancer	18
Ovarian cancer	26.5
Ovarian cancer	10.1
Ovarian cancer	15.1
Ovarian cancer	9.5
Ovarian cancer	65.5
Ovarian cancer	11.7
Ovarian cancer	8.3
Ovarian cancer	10.7
Ovarian cancer	48.3
Ovarian cancer	17.5
Ovarian cancer	31.5
Ovarian cancer	16.8
Ovarian cancer	10.7
Ovarian cancer	89.3
Ovarian cancer	26.6
Ovarian cancer	25.2
Ovarian cancer	14.2
Ovarian cancer	17.2
Ovarian cancer	19.8
Ovarian cancer	24.5
Ovarian cancer	15.9
Ovarian cancer	11.2
Ovarian cancer	18.3
Ovarian cancer	18.4
Ovarian cancer	23.2
Ovarian cancer	9.7
Ovarian cancer	16.3
Ovarian cancer	11.5
Ovarian cancer	18.6
Ovarian cancer	14
Ovarian cancer	40.6
Ovarian cancer	12.8
Ovarian cancer	16.4
Ovarian cancer	13.4
Ovarian cancer	12.5
Ovarian cancer	55.7
Ovarian cancer	15.7
Ovarian cancer	13.4
Ovarian cancer	12.7
Ovarian cancer	69.3
Ovarian cancer	16.6
Ovarian cancer	15.5
Ovarian cancer	13.2
Ovarian cancer	14.2
Ovarian cancer	7.8
Ovarian cancer	7.6
Ovarian cancer	15.5
Ovarian cancer	13.6
Ovarian cancer	15.7
Ovarian cancer	9.9
Ovarian cancer	17.7
Ovarian cancer	15.4
Ovarian cancer	9.8
Ovarian cancer	10.9
Ovarian cancer	10.6
Ovarian cancer	10.9
Ovarian cancer	8.8
Ovarian cancer	14.9
Ovarian cancer	13.3
Ovarian cancer	13.4
Ovarian cancer	16.5

## Sheet: Data_for_Figure_3A
Group	A	B
1_Identical	2880	2401
1_Identical	4945	4378
1_Identical	4281	3076
1_Identical	2525	1824
1_Identical	2143	1486
1_Identical	2657	2269
1_Identical	4042	1792
1_Identical	1740	3130
1_Identical	1637	1643
1_Identical	2708	2985
1_Identical	1249	548
1_Identical	7515	4734
1_Identical	1598	1519
1_Identical	1957	3505
1_Identical	3414	4883
1_Identical	2701	2599
1_Identical	1818	1313
1_Identical	3315	3264
1_Identical	2008	2127
1_Identical	1646	1279
1_Identical	1875	1648
1_Identical	4225	1733
1_Identical	4572	2060
1_Identical	2816	1164
1_Identical	3421	2645
1_Identical	970	1274
1_Identical	2219	1694
1_Identical	2917	4262
1_Identical	4579	4881
1_Identical	1607	1928
1_Identical	3598	4007
1_Identical	1157	1054
1_Identical	3600	2824
1_Identical	3724	3121
1_Identical	2447	3839
1_Identical	2853	2122
1_Identical	6825	6959
1_Identical	2749	2650
1_Identical	2718	2587
1_Identical	1341	1310
1_Identical	2450	2252
1_Identical	2679	1569
1_Identical	1345	906
1_Identical	1202	761
1_Identical	1406	1103
1_Identical	2422	1053
1_Identical	1051	1679
1_Identical	948	987
1_Identical	1356	1487
1_Identical	785	360
1_Identical	4264	2534
1_Identical	1015	900
1_Identical	1039	1885
1_Identical	1943	3022
1_Identical	1547	1451
1_Identical	922	654
1_Identical	1464	1351
1_Identical	1165	1150
1_Identical	808	549
1_Identical	918	844
1_Identical	2301	1007
1_Identical	2405	1006
1_Identical	1803	681
1_Identical	1672	1318
1_Identical	560	692
1_Identical	1198	876
1_Identical	1435	2206
1_Identical	3086	2695
1_Identical	849	1063
1_Identical	2059	1861
1_Identical	671	582
1_Identical	1999	1574
1_Identical	2507	1931
1_Identical	1483	2957
1_Identical	1791	1187
1_Identical	3413	3484
1_Identical	1379	1308
1_Identical	1318	1302
2_Fraternal	1387	1960
2_Fraternal	3180	3088
2_Fraternal	2502	3548
2_Fraternal	3055	2865
2_Fraternal	6233	1696
2_Fraternal	717	1187
2_Fraternal	6008	3081
2_Fraternal	3224	1295
2_Fraternal	3832	2326
2_Fraternal	2506	4412
2_Fraternal	4283	5126
2_Fraternal	2243	1704
2_Fraternal	1413	1178
2_Fraternal	709	1072
2_Fraternal	1754	1793
2_Fraternal	1649	2189
2_Fraternal	1856	1918
2_Fraternal	3093	917
2_Fraternal	413	637
2_Fraternal	3003	1733
2_Fraternal	1562	762
2_Fraternal	2313	1544
2_Fraternal	1392	2608
2_Fraternal	2390	2661
2_Fraternal	1158	1182
2_Fraternal	787	634
3_Sibling	4874	2702
3_Sibling	4544	2641
3_Sibling	2277	4780
3_Sibling	2861	1053
3_Sibling	1265	3136
3_Sibling	3550	8199
3_Sibling	1370	1231
3_Sibling	2784	2798
3_Sibling	5280	4756
3_Sibling	3279	2749
3_Sibling	6321	2446
3_Sibling	1557	2712
3_Sibling	3016	1894
3_Sibling	3156	4551
3_Sibling	1802	1602
3_Sibling	750	417
3_Sibling	2413	4159
3_Sibling	3247	3240
3_Sibling	1194	4810
3_Sibling	8531	1263
3_Sibling	4015	3805
3_Sibling	5435	4864
3_Sibling	2273	5475
3_Sibling	1960	1002
3_Sibling	1161	1808
3_Sibling	1175	1379
3_Sibling	2279	1336
3_Sibling	2925	1447
3_Sibling	1218	2464
3_Sibling	1679	1012
3_Sibling	673	1834
3_Sibling	1935	5643
3_Sibling	757	621
3_Sibling	1810	1580
3_Sibling	4412	4445
3_Sibling	1669	1502
3_Sibling	4381	1407
3_Sibling	927	1432
3_Sibling	1537	1108
3_Sibling	1369	2832
3_Sibling	1023	811
3_Sibling	389	264
3_Sibling	1344	2442
3_Sibling	1817	1835
3_Sibling	578	3019
3_Sibling	4951	892
3_Sibling	2613	3948
3_Sibling	2793	2550
3_Sibling	1164	2583
3_Sibling	1020	596
3_Sibling	677	1014
3_Sibling	772	840

## Sheet: Data_for_Figure_3B
Age	A	B
>10 years	2657	2269
>10 years	1249	548
>10 years	2008	2127
>10 years	2708	2985
>10 years	1957	3505
>10 years	1818	1313
>10 years	1646	1279
>10 years	1740	3130
>10 years	1637	1643
>10 years	3414	4883
>10 years	4572	2060
>10 years	2816	1164
>10 years	3421	2645
>10 years	3598	4007
>10 years	3724	3121
>10 years	2853	2122
>10 years	1875	1648
>10 years	970	1274
>10 years	2880	2401
>10 years	4281	3076
>10 years	2143	1486
>10 years	1598	1519
>10 years	1607	1928
>10 years	1157	1054
>10 years	2718	2587
>10 years	4042	1792
>10 years	2525	1824
>10 years	2219	1694
>10 years	4225	1733
>10 years	2917	4262
>10 years	1406	1103
>10 years	785	360
>10 years	1165	1150
>10 years	1356	1487
>10 years	1039	1885
>10 years	922	654
>10 years	808	549
>10 years	1051	1679
>10 years	948	987
>10 years	1943	3022
>10 years	2405	1006
>10 years	1803	681
>10 years	1672	1318
>10 years	2059	1861
>10 years	2507	1931
>10 years	1791	1187
>10 years	918	844
>10 years	560	692
>10 years	1341	1310
>10 years	2679	1569
>10 years	1202	761
>10 years	1015	900
>10 years	849	1063
>10 years	671	582
>10 years	1318	1302
>10 years	2422	1053
>10 years	1345	906
>10 years	1198	876
>10 years	2301	1007
>10 years	1435	2206
<=10 years	2701	2599
<=10 years	3600	2824
<=10 years	3315	3264
<=10 years	6825	6959
<=10 years	2749	2650
<=10 years	4945	4378
<=10 years	2447	3839
<=10 years	7515	4734
<=10 years	4579	4881
<=10 years	1547	1451
<=10 years	1999	1574
<=10 years	1464	1351
<=10 years	3413	3484
<=10 years	1379	1308
<=10 years	2450	2252
<=10 years	1483	2957
<=10 years	4264	2534
<=10 years	3086	2695

## Sheet: Data_for_Figure_4
sample	cfDNAng
1	9.2
2	8.9
3	7.9
4	16.2
5	12.4
6	11.6
7	12.3
8	16.5
9	10.3
10	14
11	14.9
12	13.7
13	13.3
14	17.6
15	18.1
16	19.9
17	9.4
18	10.4
19	9.5
20	8.9
21	12.6
22	12.9
23	6.4
24	25.2
25	27
26	10.4
27	4.5
28	6.7
29	11.4
30	5.9
31	8.1
32	11
33	10.9
34	9.6
35	10.2
36	11
37	10.5
38	11.7
39	11.4
40	10.1
41	4.7
42	9.8
43	10
44	6.9
45	4.9
46	8
47	16.6
48	9.4
49	10.4
50	9.1
51	14.7
52	8.9
53	8.1
54	9
55	9
56	14.4
57	8.3
58	6.7
59	9.2
60	5.1
61	4
62	8.7
63	16.7
64	11.7
65	11.2
66	7
67	12.4
68	13.9
69	15.2
70	10.5
71	10.5
72	11.1
73	10
74	10
75	7.3
76	9.6
77	12.3
78	7.9
79	8.6
80	8.2
81	10.1
82	9.1
83	9.3
84	10.3
85	9.3
86	10.3
87	6
88	6.9
89	7.2
90	11
91	8.4
92	9.7
93	9.7
94	8.9
95	10.7
96	11.2
97	12.5
98	9.1
99	13.6
100	10.3
101	14
102	14.5
103	15.7
104	11.1
105	12.3
106	15.4
107	12.7
108	8.5
109	17.2
110	20
111	11.2
112	12.6
113	9.4
114	9.9
115	6.9
116	6.2
117	10
118	9.9
119	12.8
120	11.9
121	7.6
122	8.5
123	13.9
124	10.1
125	14.1
126	11.4
127	14.8
128	13.7
129	12.6
130	11.3
131	7
132	9
133	14.5
134	7.9
135	6.7
136	9.2
137	7
138	8.4
139	6.9
140	7.7
141	8.7
142	11.2
143	8.5
144	8.5
145	10.6
146	17.4
147	12.1
148	13.9
149	22.1
150	9.4
151	8.3
152	13.5
153	10.9
154	14.6
155	10.3
156	9.8
157	15.5
158	10.6
159	13.6
160	15
161	14.2
162	6.2
163	10.5
164	10.4
165	18
166	12.7
167	7.9
168	8.7
169	12.8
170	9.4
171	9.6
172	13.6
173	19.9
174	15.3
175	14.8
176	18.9
177	18.8
178	15
179	15.4
180	9.4
181	7.8
182	16.4
183	18.8
184	15.5
185	15.3
186	19.8
187	9.8
188	12.8
189	13.4
190	11.3
191	13.5
192	8.6
193	12.5
194	14.3
195	12.7
196	11
197	28.3
198	8.9
199	11.8
200	10.5
201	10
202	9.5
203	13.3
204	3.6
205	6.4
206	13.7
207	9.7
208	12
209	11
210	7.2
211	17.4
212	10.1
213	18.2
214	16.4
215	15.9
216	9.6
217	13.4
218	6.4
219	10.9
220	19.1
221	15.1
222	8.4
223	14.4
224	11.3
225	13.4
226	4.7
227	10.4
228	10.2
229	18.5
230	14
231	17.5
232	12.6
233	12.7
234	12
235	8.7
236	7.6
237	12.6
238	8.4
239	11.7
240	11
241	10.4
242	6.3
243	19
244	13
245	9
246	11.9
247	4.2
248	5
249	7.8
250	8.7
251	16
252	14.8
253	16.8
254	10
255	22.1
256	25.5
257	18
258	15.3
259	11.2
260	11.6
261	15.1
262	15
263	14.2
264	10.6
265	9.4
266	12.7
267	16.4
268	10.9
269	22
270	13.4
271	14
272	10.1
273	13.3
274	14
275	13.5

## Sheet: Data_Figure_5A
size	cfDNA
79 bp	2880
79 bp	2401
79 bp	4945
79 bp	4378
79 bp	4281
79 bp	3076
79 bp	2525
79 bp	1824
79 bp	2143
79 bp	1486
79 bp	2657
79 bp	2269
79 bp	4042
79 bp	1792
79 bp	1740
79 bp	3130
79 bp	1637
79 bp	1643
79 bp	2708
79 bp	2985
79 bp	1249
79 bp	548
79 bp	7515
79 bp	4734
79 bp	1598
79 bp	1519
79 bp	1957
79 bp	3505
79 bp	3414
79 bp	4883
79 bp	2701
79 bp	2599
79 bp	1818
79 bp	1313
79 bp	3315
79 bp	3264
79 bp	2008
79 bp	2127
79 bp	1646
79 bp	1279
79 bp	1875
79 bp	1648
79 bp	4225
79 bp	1733
79 bp	4572
79 bp	2060
79 bp	2816
79 bp	1164
79 bp	3421
79 bp	2645
79 bp	970
79 bp	1274
79 bp	2219
79 bp	1694
79 bp	2917
79 bp	4262
79 bp	4579
79 bp	4881
79 bp	1607
79 bp	1928
79 bp	3598
79 bp	4007
79 bp	1157
79 bp	1054
79 bp	3600
79 bp	2824
79 bp	3724
79 bp	3121
79 bp	2447
79 bp	3839
79 bp	2853
79 bp	2122
79 bp	6825
79 bp	6959
79 bp	2749
79 bp	2650
79 bp	2718
79 bp	2587
79 bp	1387
79 bp	1960
79 bp	3180
79 bp	3088
79 bp	2502
79 bp	3548
79 bp	3055
79 bp	2865
79 bp	6233
79 bp	1696
79 bp	717
79 bp	1187
79 bp	6008
79 bp	3081
79 bp	3224
79 bp	1295
79 bp	3832
79 bp	2326
79 bp	2506
79 bp	4412
79 bp	4283
79 bp	5126
79 bp	2243
79 bp	1704
79 bp	1413
79 bp	1178
79 bp	4874
79 bp	2702
79 bp	4544
79 bp	2641
79 bp	2277
79 bp	4780
79 bp	2861
79 bp	1053
79 bp	1265
79 bp	3136
79 bp	2667
79 bp	3550
79 bp	8199
79 bp	1370
79 bp	1231
79 bp	2784
79 bp	2798
79 bp	5280
79 bp	4756
79 bp	3279
79 bp	2749
79 bp	2397
79 bp	6321
79 bp	2446
79 bp	1557
79 bp	2712
79 bp	3016
79 bp	1894
79 bp	3156
79 bp	4551
79 bp	1802
79 bp	1602
79 bp	750
79 bp	417
79 bp	2413
79 bp	4159
79 bp	3247
79 bp	3240
79 bp	1194
79 bp	4810
79 bp	4796
79 bp	8531
79 bp	1263
79 bp	4015
79 bp	3805
79 bp	5435
79 bp	4864
79 bp	5115
79 bp	2273
79 bp	5475
79 bp	2159
79 bp	1002
79 bp	1161
79 bp	1161
79 bp	1808
79 bp	1175
79 bp	1379
148 bp	1341
148 bp	1310
148 bp	2450
148 bp	2252
148 bp	2679
148 bp	1569
148 bp	1345
148 bp	906
148 bp	1202
148 bp	761
148 bp	1406
148 bp	1103
148 bp	2422
148 bp	1053
148 bp	1051
148 bp	1679
148 bp	948
148 bp	987
148 bp	1356
148 bp	1487
148 bp	785
148 bp	360
148 bp	4264
148 bp	2534
148 bp	1015
148 bp	900
148 bp	1039
148 bp	1885
148 bp	1943
148 bp	3022
148 bp	1547
148 bp	1451
148 bp	922
148 bp	654
148 bp	1464
148 bp	1351
148 bp	1165
148 bp	1150
148 bp	808
148 bp	549
148 bp	918
148 bp	844
148 bp	2301
148 bp	1007
148 bp	2405
148 bp	1006
148 bp	1803
148 bp	681
148 bp	1672
148 bp	1318
148 bp	560
148 bp	692
148 bp	1198
148 bp	876
148 bp	1435
148 bp	2206
148 bp	3086
148 bp	2695
148 bp	849
148 bp	1063
148 bp	2059
148 bp	1861
148 bp	671
148 bp	582
148 bp	1999
148 bp	1574
148 bp	2507
148 bp	1931
148 bp	1483
148 bp	2957
148 bp	1791
148 bp	1187
148 bp	3413
148 bp	3484
148 bp	1379
148 bp	1308
148 bp	1318
148 bp	1302
148 bp	709
148 bp	1072
148 bp	1754
148 bp	1793
148 bp	1649
148 bp	2189
148 bp	1856
148 bp	1918
148 bp	3093
148 bp	917
148 bp	413
148 bp	637
148 bp	3003
148 bp	1733
148 bp	1562
148 bp	762
148 bp	2313
148 bp	1544
148 bp	1392
148 bp	2608
148 bp	2390
148 bp	2661
148 bp	1158
148 bp	1182
148 bp	787
148 bp	634
148 bp	2279
148 bp	1336
148 bp	2925
148 bp	1447
148 bp	1218
148 bp	2464
148 bp	1679
148 bp	1012
148 bp	673
148 bp	1834
148 bp	1399
148 bp	1935
148 bp	5643
148 bp	757
148 bp	621
148 bp	1810
148 bp	1580
148 bp	4412
148 bp	4445
148 bp	1669
148 bp	1502
148 bp	1093
148 bp	4381
148 bp	1407
148 bp	927
148 bp	1432
148 bp	1537
148 bp	1108
148 bp	1369
148 bp	2832
148 bp	1023
148 bp	811
148 bp	389
148 bp	264
148 bp	1344
148 bp	2442
148 bp	1817
148 bp	1835
148 bp	578
148 bp	3019
148 bp	2828
148 bp	4951
148 bp	892
148 bp	2613
148 bp	3948
148 bp	2793
148 bp	2550
148 bp	2947
148 bp	1164
148 bp	2583
148 bp	1054
148 bp	596
148 bp	677
148 bp	677
148 bp	1014
148 bp	772
148 bp	840

## Sheet: Data_for_Figure_5B
79bp	148bp
2880	1341
2401	1310
4945	2450
4378	2252
4281	2679
3076	1569
2525	1345
1824	906
2143	1202
1486	761
2657	1406
2269	1103
4042	2422
1792	1053
1740	1051
3130	1679
1637	948
1643	987
2708	1356
2985	1487
1249	785
548	360
7515	4264
4734	2534
1598	1015
1519	900
1957	1039
3505	1885
3414	1943
4883	3022
2701	1547
2599	1451
1818	922
1313	654
3315	1464
3264	1351
2008	1165
2127	1150
1646	808
1279	549
1875	918
1648	844
4225	2301
1733	1007
4572	2405
2060	1006
2816	1803
1164	681
3421	1672
2219	1198
1694	876
2917	1435
4262	2206
4579	3086
4881	2695
1607	849
1928	1063
3598	2059
4007	1861
1157	671
1054	582
3600	1999
2824	1574
3724	2507
3121	1931
2447	1483
3839	2957
2853	1791
2122	1187
6825	3413
6959	3484
2749	1379
2650	1308
2718	1318
2587	1302
1387	709
1960	1072
3180	1754
3088	1793
2502	1649
3548	2189
3055	1856
2865	1918
6233	3093
1696	917
717	413
1187	637
6008	3003
3081	1733
3224	1562
1295	762
3832	2313
2326	1544
2506	1392
4412	2608
4283	2390
5126	2661
2243	1158
1704	1182
1413	787
1178	634

## Sheet: Data_for_Figure_6A
sample	cfDNAindex
1	0.47
2	0.5
3	0.63
4	0.53
5	0.56
6	0.53
7	0.6
8	0.6
9	0.58
10	0.5
11	0.63
12	0.57
13	0.64
14	0.53
15	0.57
16	0.57
17	0.51
18	0.44
19	0.58
20	0.49
21	0.49
22	0.54
23	0.53
24	0.64
25	0.49
26	0.58
27	0.54
28	0.49
29	0.67
30	0.53
31	0.57
32	0.58
33	0.56
34	0.67
35	0.61
36	0.63
37	0.5
38	0.5
39	0.48
40	0.51
41	0.55
42	0.66
43	0.61
44	0.5
45	0.58
46	0.5
47	0.48
48	0.6
49	0.56
50	0.56
51	0.52
52	0.56
53	0.47
54	0.64
55	0.53
56	0.59
57	0.53
58	0.54
59	0.55
60	0.65
61	0.84
62	0.51
63	0.69
64	0.6
65	0.51
66	0.43
67	0.57
68	0.52
69	0.56
70	0.56
71	0.48
72	0.58
73	0.65
74	0.51
75	0.51
76	0.6
77	0.58
78	0.66
79	0.55
80	0.51
81	0.51
82	0.5
83	0.51
84	0.49
85	0.59
86	0.54
87	0.6
88	0.5
89	0.66
90	0.54
91	0.59
92	0.54
93	0.62
94	0.56
95	0.5
96	0.41
97	0.54
98	0.43
99	0.51
100	0.58
101	0.49
102	0.59
103	0.5
104	0.54
105	0.52
106	0.52
107	0.55
108	0.55
109	0.46
110	0.55
111	0.56
112	0.62
113	0.77
114	0.56
115	0.5
116	0.49
117	0.5
118	0.55
119	0.58
120	0.62
121	0.67
122	0.54
123	0.54
124	0.56
125	0.59
126	0.66
127	0.59
128	0.52
129	0.69
130	0.54
131	0.49
132	0.55
133	0.52
134	0.96
135	0.58
136	0.69
137	0.5
138	0.56
139	0.93
140	0.55
141	0.58
142	0.53
143	0.58
144	0.62
145	0.51
146	0.63
147	0.59
148	0.57
149	0.63
150	0.71
151	1.04
152	0.52
153	0.47
154	0.58
155	0.56
156	0.61

## Sheet: Data_for_Figure_6B
Group	A	B
Twins	0.47	0.55
Twins	0.5	0.51
Twins	0.63	0.51
Twins	0.53	0.5
Twins	0.56	0.51
Twins	0.53	0.49
Twins	0.6	0.59
Twins	0.6	0.54
Twins	0.58	0.6
Twins	0.5	0.5
Twins	0.63	0.66
Twins	0.57	0.54
Twins	0.64	0.59
Twins	0.53	0.54
Twins	0.57	0.62
Twins	0.57	0.56
Twins	0.51	0.5
Twins	0.44	0.41
Twins	0.58	0.54
Twins	0.49	0.43
Twins	0.49	0.51
Twins	0.54	0.58
Twins	0.53	0.49
Twins	0.64	0.59
Twins	0.49	0.5
Twins	0.58	0.54
Twins	0.54	0.52
Twins	0.49	0.52
Twins	0.67	0.55
Twins	0.53	0.55
Twins	0.57	0.46
Twins	0.58	0.55
Twins	0.56	0.56
Twins	0.67	0.62
Twins	0.61	0.77
Twins	0.63	0.56
Twins	0.5	0.5
Twins	0.5	0.49
Twins	0.48	0.5
Twins	0.51	0.55
Twins	0.55	0.58
Twins	0.66	0.62
Twins	0.61	0.67
Twins	0.5	0.54
Twins	0.58	0.54
Twins	0.5	0.56
Twins	0.48	0.59
Twins	0.6	0.66
Twins	0.56	0.59
Twins	0.56	0.52
Twins	0.52	0.69
Twins	0.56	0.54
Siblings	0.47	0.49
Siblings	0.64	0.55
Siblings	0.53	0.52
Siblings	0.59	0.96
Siblings	0.53	0.58
Siblings	0.54	0.69
Siblings	0.55	0.5
Siblings	0.65	0.56
Siblings	0.84	0.93
Siblings	0.51	0.55
Siblings	0.69	0.58
Siblings	0.6	0.53
Siblings	0.51	0.58
Siblings	0.43	0.62
Siblings	0.57	0.51
Siblings	0.52	0.63
Siblings	0.56	0.59
Siblings	0.56	0.57
Siblings	0.48	0.63
Siblings	0.58	0.71
Siblings	0.65	1.04
Siblings	0.51	0.52
Siblings	0.51	0.47
Siblings	0.6	0.58
Siblings	0.58	0.56
Siblings	0.66	0.61

## Sheet: Data_for_Figure_7A
Group	cfDNAng
All Individuals	9.24
All Individuals	8.86
All Individuals	7.91
All Individuals	16.21
All Individuals	12.39
All Individuals	11.62
All Individuals	12.32
All Individuals	16.52
All Individuals	10.33
All Individuals	13.97
All Individuals	14.91
All Individuals	13.69
All Individuals	13.27
All Individuals	17.61
All Individuals	18.06
All Individuals	19.88
All Individuals	9.38
All Individuals	10.43
All Individuals	9.49
All Individuals	8.93
All Individuals	12.6
All Individuals	12.88
All Individuals	6.41
All Individuals	25.2
All Individuals	27.02
All Individuals	10.36
All Individuals	4.48
All Individuals	6.69
All Individuals	11.38
All Individuals	5.92
All Individuals	8.09
All Individuals	11.03
All Individuals	10.89
All Individuals	9.56
All Individuals	10.22
All Individuals	10.99
All Individuals	10.54
All Individuals	8.96
All Individuals	14.46
All Individuals	7.95
All Individuals	6.69
All Individuals	9.17
All Individuals	7
All Individuals	8.4
All Individuals	6.9
All Individuals	7.7
All Individuals	8.68
All Individuals	11.17
All Individuals	8.51
All Individuals	8.47
All Individuals	11.69
All Individuals	11.45
All Individuals	10.12
All Individuals	4.73
All Individuals	9.84
All Individuals	10.01
All Individuals	6.93
All Individuals	4.87
All Individuals	7.98
All Individuals	16.56
All Individuals	9.38
All Individuals	10.4
All Individuals	9.07
All Individuals	14.7
All Individuals	8.86
All Individuals	8.12
All Individuals	9.03
All Individuals	9.03
All Individuals	14.35
All Individuals	8.26
All Individuals	6.72
All Individuals	9.17
All Individuals	5.15
All Individuals	4.03
All Individuals	8.68
All Individuals	16.66
All Individuals	11.73
All Individuals	11.17
All Individuals	7
All Individuals	12.39
All Individuals	13.93
All Individuals	15.16
All Individuals	10.5
All Individuals	10.5
All Individuals	11.13
All Individuals	10.05
All Individuals	10.05
All Individuals	7.28
All Individuals	9.56
All Individuals	12.29
All Individuals	7.88
All Individuals	8.65
All Individuals	8.23
All Individuals	10.08
All Individuals	9.14
All Individuals	9.35
All Individuals	10.26
All Individuals	9.35
All Individuals	10.26
All Individuals	6.02
All Individuals	6.93
All Individuals	7.21
All Individuals	11.03
All Individuals	8.44
All Individuals	9.73
All Individuals	9.73
All Individuals	8.9
All Individuals	10.71
All Individuals	11.17
All Individuals	12.5
All Individuals	9.07
All Individuals	13.58
All Individuals	10.26
All Individuals	14
All Individuals	14.49
All Individuals	15.68
All Individuals	11.1
All Individuals	12.25
All Individuals	15.4
All Individuals	12.67
All Individuals	8.5
All Individuals	17.15
All Individuals	19.95
All Individuals	11.2
All Individuals	12.6
All Individuals	9.42
All Individuals	9.94
All Individuals	6.93
All Individuals	6.2
All Individuals	9.98
All Individuals	9.87
All Individuals	12.78
All Individuals	11.89
All Individuals	7.63
All Individuals	8.51
All Individuals	13.93
All Individuals	10.12
All Individuals	14.07
All Individuals	11.44
All Individuals	14.8
All Individuals	13.65
All Individuals	12.6
All Individuals	11.27
All Individuals	7
All Individuals	10.64
All Individuals	17.4
All Individuals	12.15
All Individuals	13.86
All Individuals	22.05
All Individuals	9.42
All Individuals	8.3
All Individuals	13.55
All Individuals	10.85
All Individuals	14.6
All Individuals	10.29
All Individuals	9.84
All Individuals	15.54
All Individuals	10.64
All Individuals	13.58
All Individuals	15.02
All Individuals	14.21
All Individuals	6.16
All Individuals	10.54
All Individuals	10.4
All Individuals	17.99
All Individuals	12.71
All Individuals	7.88
All Individuals	8.72
All Individuals	12.81
All Individuals	9.42
All Individuals	9.63
All Individuals	13.58
All Individuals	19.92
All Individuals	15.33
All Individuals	14.84
All Individuals	18.87
All Individuals	18.83
All Individuals	14.98
All Individuals	15.4
All Individuals	9.38
All Individuals	7.81
All Individuals	16.42
All Individuals	18.76
All Individuals	15.51
All Individuals	15.33
All Individuals	19.78
All Individuals	9.84
All Individuals	12.81
All Individuals	13.44
All Individuals	11.31
All Individuals	13.51
All Individuals	8.58
All Individuals	12.53
All Individuals	14.28
All Individuals	12.71
All Individuals	10.99
All Individuals	28.32
All Individuals	8.86
All Individuals	11.8
All Individuals	10.5
All Individuals	9.98
All Individuals	9.45
All Individuals	13.34
All Individuals	3.64
All Individuals	6.44
All Individuals	13.72
All Individuals	9.7
All Individuals	12.04
All Individuals	11.03
All Individuals	7.21
All Individuals	17.43
All Individuals	10.12
All Individuals	18.2
All Individuals	16.38
All Individuals	15.89
All Individuals	9.59
All Individuals	13.37
All Individuals	6.41
All Individuals	10.89
All Individuals	19.15
All Individuals	15.05
All Individuals	8.37
All Individuals	14.35
All Individuals	11.27
All Individuals	13.41
All Individuals	4.69
All Individuals	10.36
All Individuals	10.22
All Individuals	18.52
All Individuals	14
All Individuals	17.5
All Individuals	12.6
All Individuals	12.71
All Individuals	11.97
All Individuals	8.72
All Individuals	7.63
All Individuals	12.6
All Individuals	8.4
All Individuals	11.69
All Individuals	10.96
All Individuals	10.4
All Individuals	6.3
All Individuals	18.97
All Individuals	12.99
All Individuals	8.96
All Individuals	11.9
All Individuals	4.17
All Individuals	4.97
All Individuals	7.77
All Individuals	8.72
All Individuals	16.03
All Individuals	14.81
All Individuals	16.8
All Individuals	9.98
All Individuals	22.12
All Individuals	25.52
All Individuals	18.03
All Individuals	15.33
All Individuals	11.24
All Individuals	11.59
All Individuals	15.05
All Individuals	15.02
All Individuals	14.18
All Individuals	10.64
All Individuals	9.42
All Individuals	12.71
All Individuals	16.43
All Individuals	10.92
All Individuals	22.02
All Individuals	13.37
All Individuals	14
All Individuals	10.08
All Individuals	13.3
All Individuals	14
All Individuals	13.48
Female	9.24
Female	8.86
Female	7.91
Female	16.21
Female	12.39
Female	11.62
Female	12.32
Female	16.52
Female	10.33
Female	13.97
Female	14.91
Female	13.69
Female	13.27
Female	17.61
Female	18.06
Female	19.88
Female	9.38
Female	10.43
Female	9.49
Female	8.93
Female	12.6
Female	12.88
Female	6.41
Female	25.2
Female	27.02
Female	10.36
Female	4.48
Female	6.69
Female	11.38
Female	5.92
Female	8.09
Female	11.03
Female	10.89
Female	9.56
Female	10.22
Female	10.99
Female	10.54
Female	8.96
Female	14.46
Female	7.95
Female	6.69
Female	9.17
Female	7
Female	8.4
Female	6.9
Female	7.7
Female	8.68
Female	11.17
Female	8.51
Female	8.47
Female	11.69
Female	11.45
Female	10.12
Female	4.73
Female	9.84
Female	10.01
Female	6.93
Female	4.87
Female	7.98
Female	16.56
Female	9.38
Female	10.4
Female	9.07
Female	14.7
Female	8.86
Female	8.12
Female	9.03
Female	9.03
Female	14.35
Female	8.26
Female	6.72
Female	9.17
Female	5.15
Female	4.03
Female	8.68
Female	16.66
Female	11.73
Female	11.17
Female	7
Female	12.39
Female	13.93
Female	15.16
Female	10.5
Female	10.5
Female	11.13
Female	10.05
Female	10.05
Female	7.28
Female	9.56
Female	12.29
Female	7.88
Female	8.65
Female	8.23
Female	10.08
Female	9.14
Female	9.35
Female	10.26
Female	9.35
Female	10.26
Female	6.02
Female	6.93
Female	7.21
Female	11.03
Female	8.44
Female	9.73
Female	9.73
Female	8.9
Female	10.71
Female	11.17
Female	12.5
Female	9.07
Female	13.58
Female	10.26
Female	14
Female	14.49
Female	15.68
Female	11.1
Female	12.25
Female	15.4
Female	12.67
Female	8.5
Female	17.15
Female	19.95
Female	11.2
Female	12.6
Female	9.42
Female	9.94
Female	6.93
Female	6.2
Female	9.98
Female	9.87
Female	12.78
Female	11.89
Female	7.63
Female	8.51
Female	13.93
Female	10.12
Female	14.07
Female	11.44
Female	14.8
Female	13.65
Female	12.6
Female	11.27
Female	7
Female	10.64
Female	17.4
Female	12.15
Female	13.86
Female	22.05
Female	9.42
Female	8.3
Male	13.55
Male	10.85
Male	14.6
Male	10.29
Male	9.84
Male	15.54
Male	10.64
Male	13.58
Male	15.02
Male	14.21
Male	6.16
Male	10.54
Male	10.4
Male	17.99
Male	12.71
Male	7.88
Male	8.72
Male	12.81
Male	9.42
Male	9.63
Male	13.58
Male	19.92
Male	15.33
Male	14.84
Male	18.87
Male	18.83
Male	14.98
Male	15.4
Male	9.38
Male	7.81
Male	16.42
Male	18.76
Male	15.51
Male	15.33
Male	19.78
Male	9.84
Male	12.81
Male	13.44
Male	11.31
Male	13.51
Male	8.58
Male	12.53
Male	14.28
Male	12.71
Male	10.99
Male	28.32
Male	8.86
Male	11.8
Male	10.5
Male	9.98
Male	9.45
Male	13.34
Male	3.64
Male	6.44
Male	13.72
Male	9.7
Male	12.04
Male	11.03
Male	7.21
Male	17.43
Male	10.12
Male	18.2
Male	16.38
Male	15.89
Male	9.59
Male	13.37
Male	6.41
Male	10.89
Male	19.15
Male	15.05
Male	8.37
Male	14.35
Male	11.27
Male	13.41
Male	4.69
Male	10.36
Male	10.22
Male	18.52
Male	14
Male	17.5
Male	12.6
Male	12.71
Male	11.97
Male	8.72
Male	7.63
Male	12.6
Male	8.4
Male	11.69
Male	10.96
Male	10.4
Male	6.3
Male	18.97
Male	12.99
Male	8.96
Male	11.9
Male	4.17
Male	4.97
Male	7.77
Male	8.72
Male	16.03
Male	14.81
Male	16.8
Male	9.98
Male	22.12
Male	25.52
Male	18.03
Male	15.33
Male	11.24
Male	11.59
Male	15.05
Male	15.02
Male	14.18
Male	10.64
Male	9.42
Male	12.71
Male	16.43
Male	10.92
Male	22.02
Male	13.37
Male	14
Male	10.08
Male	13.3
Male	14
Male	13.48

## Sheet: Data_for_Figure_7B
Gender	Age	cfDNAng
Female	30	9.24
Female	22	8.86
Female	22	7.91
Female	28	16.21
Female	26	12.39
Female	25	11.62
Female	22	12.32
Female	22	16.52
Female	24	10.33
Female	24	13.97
Female	19	14.91
Female	19	13.69
Female	21	13.27
Female	21	17.61
Female	20	18.06
Female	21	19.88
Female	26	9.38
Female	26	10.43
Female	43	9.49
Female	39	8.93
Female	52	12.6
Female	50	12.88
Female	53	6.41
Female	21	25.2
Female	21	27.02
Female	35	10.36
Female	25	4.48
Female	25	6.69
Female	42	11.38
Female	26	5.92
Female	27	8.09
Female	46	11.03
Female	32	10.89
Female	52	9.56
Female	26	10.22
Female	23	10.99
Female	43	10.54
Female	27	8.96
Female	27	14.46
Female	20	7.95
Female	22	6.69
Female	22	9.17
Female	26	7
Female	27	8.4
Female	24	6.9
Female	26	7.7
Female	22	8.68
Female	30	11.17
Female	21	8.51
Female	18	8.47
Female	19	11.69
Female	19	11.45
Female	20	10.12
Female	38	4.73
Female	36	9.84
Female	33	10.01
Female	36	6.93
Female	33	4.87
Female	23	7.98
Female		16.56
Female	30	9.38
Female	25	10.4
Female	23	9.07
Female	39	14.7
Female	36	8.86
Female	39	8.12
Female	29	9.03
Female	23	9.03
Female	23	14.35
Female	23	8.26
Female	23	6.72
Female	57	9.17
Female	20	5.15
Female	18	4.03
Female	21	8.68
Female	19	16.66
Female	23	11.73
Female	21	11.17
Female	24	7
Female	23	12.39
Female	21	13.93
Female	20	15.16
Female		10.5
Female	23	10.5
Female	24	11.13
Female	21	10.05
Female	20	10.05
Female	16	7.28
Female	26	9.56
Female	26	12.29
Female	26	7.88
Female	26	8.65
Female	26	8.23
Female	19	10.08
Female	19	9.14
Female	21	9.35
Female	21	10.26
Female	21	9.35
Female	21	10.26
Female	26	6.02
Female	26	6.93
Female	20	7.21
Female	20	11.03
Female	0	8.44
Female	0	9.73
Female	3	9.73
Female	3	8.9
Female	24	10.71
Female	24	11.17
Female	22	12.5
Female	22	9.07
Female	31	13.58
Female	31	10.26
Female		14
Female		14.49
Female	26	15.68
Female	26	11.1
Female	4.5	12.25
Female	4.5	15.4
Female	23	12.67
Female	23	8.5
Female	3	17.15
Female	3	19.95
Female	3	11.2
Female	3	12.6
Female	26	9.42
Female	26	9.94
Female	18	6.93
Female	18	6.2
Female	12	9.98
Female	12	9.87
Female	16	12.78
Female	16	11.89
Female	23	7.63
Female	23	8.51
Female	18	13.93
Female	14	10.12
Female	14	14.07
Female	21	11.44
Female	21	14.8
Female	25	13.65
Female	25	12.6
Female	20	11.27
Female	20	7
Female	23	10.64
Female	22	17.4
Female	22	12.15
Female	22	13.86
Female	22	22.05
Female	25	9.42
Female	26	8.3
Male	26	13.55
Male	31	10.85
Male	35	14.6
Male	20	10.29
Male	29	9.84
Male	21	15.54
Male	20	10.64
Male	18	13.58
Male	18	15.02
Male	28	14.21
Male	21	6.16
Male	21	10.54
Male	24	10.4
Male	21	17.99
Male	29	12.71
Male	28	7.88
Male	28	8.72
Male	22	12.81
Male	31	9.42
Male	32	9.63
Male	23	13.58
Male	26	19.92
Male	30	15.33
Male	32	14.84
Male	22	18.87
Male	22	18.83
Male	23	14.98
Male	28	15.4
Male	26	9.38
Male	24	7.81
Male	33	16.42
Male	33	18.76
Male	28	15.51
Male	22	15.33
Male	23	19.78
Male	32	9.84
Male	18	12.81
Male	31	13.44
Male	35	11.31
Male	38	13.51
Male	32	8.58
Male	27	12.53
Male	25	14.28
Male	26	12.71
Male	31	10.99
Male	28	28.32
Male	27	8.86
Male	35	11.8
Male	18	10.5
Male	30	9.98
Male	45	9.45
Male	34	13.34
Male	22	3.64
Male	19	6.44
Male	18	13.72
Male	38	9.7
Male	32	12.04
Male	29	11.03
Male	20	7.21
Male	50	17.43
Male	19	10.12
Male	37	18.2
Male	21	16.38
Male	21	15.89
Male	24	9.59
Male	23	13.37
Male	19	6.41
Male	24	10.89
Male	18	19.15
Male		15.05
Male	43	8.37
Male	51	14.35
Male	13	11.27
Male	56	13.41
Male	49	4.69
Male	45	10.36
Male	40	10.22
Male	19	18.52
Male		14
Male		17.5
Male	31	12.6
Male	4	12.71
Male	4	11.97
Male	30	8.72
Male	30	7.63
Male	28	12.6
Male	28	8.4
Male	20	11.69
Male	20	10.96
Male	19	10.4
Male	19	6.3
Male	9	18.97
Male	9	12.99
Male	21	8.96
Male	21	11.9
Male	20	4.17
Male	20	4.97
Male	19	7.77
Male	19	8.72
Male	20	16.03
Male	20	14.81
Male	35	16.8
Male	35	9.98
Male	25	22.12
Male	25	25.52
Male	10	18.03
Male	10	15.33
Male	26	11.24
Male	26	11.59
Male	23	15.05
Male	23	15.02
Male	1	14.18
Male	1	10.64
Male	20	9.42
Male	20	12.71
Male	18	16.43
Male	18	10.92
Male	27	22.02
Male	27	13.37
Male	11	14
Male	11	10.08
Male	18	13.3
Male	23	14
Male	23	13.48

[truncated: 5 more sheets: Data_for_Figure_8, Data_for_Figure_S1, Data_for_Figure_S2A, Data_for_Figure_S2B, Data_for_Figure_S2C]
